# Supplementary material for: Spinal motoneuron excitability is homeostatically regulated through β-adrenergic neuromodulation in wild-type and presymptomatic SOD1 mice
Source: Prog Neurobiol. Author manuscript; Available in PMC 2026 Jun 23. (PMC13288352; doi:10.1016/j.pneurobio.2026.102905)
Supplement: 3 [file NIHMS2181274-supplement-3.xlsx]

## Sheet: Figure 1 GPCR LCM
	WT	SOD1
	mean±SE	mean±SE	N	F(df1,df2)	p
Adcyap1r1	1.000±0.195	1.095±0.195	3	F(1,4)=0.118	0.7483
Adora2a	1.000±0.080	0.762±0.080	3	F(1,4)=4.456	0.1024
Adora2b	1.000±0.052	0.360±0.052	3	F(1,4)=77.328	0.0009
Adrb1	1.000±0.597	5.527±0.597	3	F(1,4)=28.733	0.0058
Adrb2	1.000±0.064	0.215±0.064	3	F(1,4)=74.484	0.0010
Adrb3	1.000±0.196	0.955±0.196	3	F(1,4)=0.026	0.8803
Atgr1a	1.000±0.356	3.530±0.356	3	F(1,4)=25.192	0.0074
Bdrkb1	1.000±0.102	0.110±0.102	3	F(1,4)=38.072	0.0035
Cckar	1.000±0.074	2.567±0.074	3	F(1,4)=224.325	0.0001
Chrm2	1.000±0.062	0.629±0.062	3	F(1,4)=18.026	0.0132
Chrm4	1.000±0.187	2.517±0.187	3	F(1,4)=33.031	0.0045
Drd2	1.000±0.093	0.454±0.093	3	F(1,4)=17.391	0.0140
Drd5	1.000±0.091	0.527±0.091	3	F(1,4)=13.548	0.0212
Gabbr2	1.000±0.170	3.951±0.170	3	F(1,4)=150.861	0.0003
Gpr3	1.000±0.143	2.492±0.143	3	F(1,4)=54.748	0.0018
Gpr65	1.000±0.197	2.920±0.197	3	F(1,4)=47.581	0.0023
Gpr68	1.000±0.034	0.207±0.034	3	F(1,4)=273.638	<0.0001
Grm4	1.000±0.388	3.461±0.388	3	F(1,4)=20.129	0.0109
Grm8	1.000±0.186	2.411±0.186	3	F(1,4)=28.808	0.0058
Hcar1	1.000±0.103	0.870±0.103	3	F(1,4)=0.794	0.4231
Hcar2	1.000±0.297	3.039±0.297	3	F(1,4)=23.62	0.0083
Hrh3	1.000±0.100	0.635±0.100	3	F(1,4)=6.621	0.0618
Htr7	1.000±0.132	0.975±0.132	3	F(1,4)=0.018	0.9011
Lpar4	1.000±0.159	0.560±0.159	3	F(1,4)=3.802	0.1230
Oprd1	1.000±0.035	0.482±0.035	3	F(1,4)=107.318	0.0005
Oprl1	1.000±0.167	0.948±0.167	3	F(1,4)=0.049	0.8352
P2ry12	1.000±0.143	1.030±0.143	3	F(1,4)=0.022	0.8887
Pthr1	1.000±0.127	0.996±0.127	3	F(1,4)=0.001	0.9828
S1Pr5	1.000±0.280	1.418±0.280	3	F(1,4)=1.112	0.3512
Tacr1	1.000±0.112	0.783±0.112	3	F(1,4)=1.88	0.2422
N = number of mice

## Sheet: Figure 1 GPCR ISH
	Mmp9										Mouse type										Interaction																Posthoc
	+			-							WT			SOD1							WT Mmp9+			SOD1 Mmp9+			WT Mmp9-			SOD1 Mmp9-							SOD1 Mmp9+ – WT Mmp9+					SOD1 Mmp9- – WT Mmp9-					WT Mmp9+ – WT Mmp9-
	mean±SE	N	n	mean±SE	N	n	χ2(df)	F(df1,df2)	p		mean±SE	N	n	mean±SE	N	n	χ2(df)	F(df1,df2)	p		mean±SE	N	n	mean±SE	N	n	mean±SE	N	n	mean±SE	N	n	χ2(df)	F(df1,df2)	p		diff±SE	t(df)	z	p		diff±SE	t(df)	z	p		diff±SE	t(df)	z
Adrb1	1.382±0.085	12	565	0.624±0.086	12	273	/	F(1,777)=744.606	<0.0001		0.885±0.118	6	425	1.121±0.120	6	413	/	F(1,777)=1.978	0.1600		1.199±0.119	6	274	1.565±0.120	6	291	0.570±0.120	6	151	0.678±0.123	6	122	/	F(1,777)=21.652	<0.0001		0.366±0.169	t(777)=2.159	/	0.0312		0.107±0.172	t(777)=0.626	/	0.5314		0.628±0.032	t(777)=-19.705	/
Adrb2	0.995±0.054	8	401	0.596±0.055	8	200	/	F(1,564)=223.665	<0.0001		0.890±0.075	4	293	0.702±0.075	4	308	/	F(1,564)=3.137	0.0771		1.081±0.077	4	204	0.909±0.077	4	197	0.698±0.079	4	89	0.494±0.078	4	111	/	F(1,564)=0.358	0.5500		-0.172±0.109	t(564)=-1.586	/	0.1133		-0.204±0.110	t(564)=-1.848	/	0.0652		0.383±0.039	t(564)=-9.899	/
Adrb3	1.067±0.052	8	537	0.492±0.029	8	220	χ2(1)=323.291	/	<0.0001		0.773±0.053	4	374	0.680±0.047	4	383	χ2(1)=1.703	/	0.1919		1.088±0.075	4	266	1.046±0.072	4	271	0.549±0.044	4	108	0.442±0.037	4	112	χ2(1)=4.291	/	0.0383		0.962±0.094	/	-0.402	0.6879		0.805±0.094	/	-1868	0.0618		-0.504±0.030	/	-11596
n = number of motoneurons
N = number of mice
[truncated: 5 more columns]

## Sheet: Figure 2 PKA phospho - acute AF
	Treatment									Mouse type									Interaction															Posthoc
	Vehicle			AF						WT			SOD1						WT Vehicle			WT AF			SOD1 Vehicle			SOD1 AF						SOD1 Vehicle - WT Vehicle				SOD1 AF - WT AF				WT AF - WT Vehicle				SOD1 AF - SOD1 Vehicle
	mean±SE	N	n	mean±SE	N	n	F(df1,df2)	p		mean±SE	N	n	mean±SE	N	n	F(df1,df2)	p		mean±SE	N	n	mean±SE	N	n	mean±SE	N	n	mean±SE	N	n	F(df1,df2)	p		diff±SE	t(df)	p		diff±SE	t(df)	p		diff±SE	t(df)	p		diff±SE	t(df)	p
PKA phosphoepitopes	27.845±2.468	10	162	43.662±3.830	10	219	F(1,16)=10.899	0.0045		42.837±3.794	10	170	28.381±2.491	10	211	F(1,16)=13.013	0.0024		39.691±4.971	5	84	46.231±5.792	5	86	19.534±2.451	5	78	41.235±5.064	5	133	F(1,16)=5.684	0.0298		0.492±0.087	t(16.336)=-4.000	0.0010		0.892±0.156	t(15.668)=-0.652	0.5239		1.165±0.206	t(16.274)=0.861	0.4017		2.111±0.371	t(15.730)=4.256	0.0006
n = number of motoneurons
N = number of mice
Vehicle = acute injection of vehicle
AF = acute injection of amibegron and formoterol

## Sheet: Figure 2 IEGs - acuteAF
	Treatment							Mouse type							Interaction											Posthoc
	Vehicle		AF					WT		SOD1					WT Vehicle		WT AF		SOD1 Vehicle		SOD1 AF					SOD1 Vehicle - WT Vehicle				SOD1 AF - WT AF				WT AF - WT Vehicle				SOD1 AF - SOD1 Vehicle
	mean±SE	N	mean±SE	N	F(df1,df2)	p		mean±SE	N	mean±SE	N	F(df1,df2)	p		mean±SE	N	mean±SE	N	mean±SE	N	mean±SE	N	F(df1,df2)	p		diff±SE	t(df)	p		diff±SE	t(df)	p		diff±SE	t(df)	p		diff±SE	t(df)	p
cFos	1.525±0.094	17	3.619±0.243	14	F(1,27)=73.085	<0.0001		1.590±0.098	17	3.471±0.233	14	F(1,27)=89.532	<0.0001		0.979±0.078	10	2.581±0.245	7	2.374±0.226	7	5.075±0.482	7	F(1,27)=1.317	0.2612		2.425±0.300	t(27)=7.153	<0.0001		1.966±0.264	t(27)=5.033	<0.0001		2.636±0.326	t(27)=7.826	<0.0001		2.137±0.287	t(27)=5.654	<0.0001
ΔFosB	1.348±0.108	17	3.008±0.285	12	F(1,25)=37.419	<0.0001		1.378±0.110	17	2.942±0.279	12	F(1,25)=41.942	<0.0001		0.952±0.098	10	1.995±0.244	7	1.908±0.234	7	4.536±0.657	5	F(1,25)=0.257	0.6164		2.005±0.320	t(25)=4.356	0.0002		2.273±0.431	t(25)=4.329	0.0002		2.096±0.335	t(25)=4.635	<0.0001		2.377±0.451	t(25)=4.564	0.0001
NPas4	1.726±0.091	17	2.748±0.157	14	F(1,27)=105.509	<0.0001		1.461±0.077	17	3.246±0.185	14	F(1,27)=35.827	<0.0001		0.989±0.067	10	2.159±0.174	7	3.012±0.243	7	3.498±0.283	7	F(1,27)=16.497	0.0004		3.046±0.321	t(27)=10.573	<0.0001		1.620±0.185	t(27)=4.223	0.0002		2.183±0.230	t(27)=7.411	<0.0001		1.161±0.133	t(27)=1.308	0.2018
Egr1	1.887±0.183	17	3.559±0.375	14	F(1,27)=43.576	<0.0001		1.615±0.157	17	4.159±0.438	14	F(1,27)=19.591	0.0001		0.975±0.122	10	2.673±0.398	7	3.651±0.544	7	4.737±0.706	7	F(1,27)=6.808	0.0146		3.744±0.727	t(27)=6.794	<0.0001		1.772±0.373	t(27)=2.715	0.0114		2.741±0.533	t(27)=5.190	<0.0001		1.297±0.273	t(27)=1.236	0.2272
N = number of mice
Vehicle = acute injection of vehicle
AF = acute injection of amibegron and formoterol

## Sheet: Figure 3 + 4 Acute Electrophy
	Treatment									Mouse type									Interaction															Posthoc
	before			after						WT			SOD1						WT before			WT after			SOD1 before			SOD1 after						SOD1 before – WT before				WT after – WT before				SOD1 after – SOD1 before				Random offset
	mean±SE	N	n	mean±SE	N	n	F(df1,df2)	p		mean±SE	N	n	mean±SE	N	n	F(df1,df2)	p		mean±SE	N	n	mean±SE	N	n	mean±SE	N	n	mean±SE	N	n	F(df1,df2)	p		diff±SE	t(df)	p		diff±SE	t(df)	p		diff±SE	t(df)	p		χ2(df)	p
RMP	-72.1±0.836	17	46	-71.4±0.666	17	74	F(1,115)=0.390	0.5334		-73.1±0.742	6	58	-70.4±0.770	11	62	F(1,115)=6.205	0.0142		-74.2±1.182	6	23	-71.9±0.896	6	35	-69.9±1.182	11	23	-70.9±0.987	11	39	F(1,115)=2.519	0.1152		-4.359±1.67	t(115)=-2.608	0.0103		-4.359±1.67	t(115)=1.594	0.1137		-1.03±1.54	t(115)=-0.668	0.5053		χ2(1)=0	1
Vth	-42.2±0.640	17	46	-44.0±0.526	17	69	F(1,111)=4.876	0.0293		-44.0±0.574	6	61	-42.1±0.598	11	54	F(1,111)=5.359	0.0225		-42.0±0.906	6	23	-46.1±0.705	6	38	-42.4±0.906	11	23	-41.9±0.780	11	31	F(1,111)=7.551	0.0070		0.359±1.28	t(111)=0.280	0.7800		0.359±1.28	t(111)=-3.578	0.0005		0.447±1.20	t(111)=0.374	0.7091		χ2(1)=1,829	0.1763
deltaV	29.1±0.835	17	47	26.7±0.691	17	69	F(1,112)=4.594	0.0343		28.6±0.750	6	61	27.2±0.782	11	55	F(1,112)=1.557	0.2147		30.6±1.168	6	24	26.5±0.941	6	37	27.5±1.193	11	23	26.9±1.012	11	32	F(1,112)=2.569	0.1118		3.089±1.67	t(112)=1.850	0.0670		3.089±1.67	t(112)=-2.707	0.0079		-0.586±1.56	t(112)=-0.374	0.7089		χ2(1)=0.4199	0.517
Gin Ramp	0.346±0.0258	17	45	0.295±0.0233	17	71	F(1,110.10)=4.057	0.0464		0.324±0.0317	6	60	0.316±0.0278	11	56	F(1,12.75)=0.036	0.8518		0.324±0.0378	6	23	0.325±0.0341	6	37	0.367±0.0351	11	22	0.265±0.0318	11	34	F(1,110.10)=4.122	0.0447		-0.0432±0.0516	t(27.1)=-0.838	0.4094		-0.0432±0.0516	t(105)=0.012	0.9905		-0.102134±0.0373	t(112)=-2.736	0.0072		χ2(1)=9.2635	0.002338
Gin Peak	0.272±0.0168	17	45	0.243±0.0151	17	71	F(1,109.03)=2.994	0.0864		0.264±0.0204	6	60	0.251±0.0180	11	56	F(1,12.71)=0.235	0.6359		0.269±0.0246	6	23	0.258±0.0219	6	37	0.274±0.0229	11	22	0.227±0.0207	11	34	F(1,109.03)=1.148	0.2862		-0.00472±0.0336	t(28.3)=-0.140	0.8893		-0.00472±0.0336	t(103)=-0.487	0.6271		-0.0468±0.0246	t(112)=-1.901	0.0598		χ2(1)=8.1812	0.004233
Gin Plateau	0.368±0.0260	17	46	0.303±0.0237	17	72	F(1,109.92)=6.923	0.0097		0.329±0.0326	6	60	0.342±0.0282	11	58	F(1,12.84)=0.092	0.7669		0.338±0.0385	6	23	0.320±0.0348	6	37	0.399±0.0348	11	23	0.286±0.0321	11	35	F(1,109.92)=3.702	0.0569		-0.0607±0.0519	t(26.5)=-1.170	0.2526		-0.0607±0.0519	t(105)=-0.516	0.6067		-0.1129±0.0361	t(113)=-3.125	0.0023		χ2(1)=10.085	0.001495
Recruitment current	5.86±0.529	17	47	4.64±0.471	17	72	F(1,112.85)=4.701	0.0322		6.0±0.61	6	63	4.5±0.56	11	56	F(1,12.43)=3.294	0.0937		6.64±0.764	6	24	5.36±0.669	6	39	5.08±0.732	11	23	3.92±0.663	11	33	F(1,112.85)=0.012	0.9134		1.56±1.058	t(31.2)=1.478	0.1494		1.56±1.058	t(107)=-1.693	0.0934		-1.16±0.835	t(115)=-1.391	0.1668		χ2(1)=5.8477	0.0156
Gain of the F-I Curve	12.2±1.23	17	46	19.9±1.10	17	70	F(1,109.44)=37.460	<.0001		14.9±1.45	6	61	17.2±1.32	11	55	F(1,12.39)=1.343	0.2683		11.3±1.76	6	24	18.5±1.58	6	37	13.1±1.71	11	22	21.3±1.53	11	33	F(1,109.44)=0.172	0.6788		-1.75±2.45	t(28.5)=-0.713	0.4819		-1.75±2.45	t(103)=4.264	<.0001		8.23±1.87	t(112)=4.397	<.0001		χ2(1)=6.9954	0.008172
mAHP 1/2 decay time	10.34±0.357	17	47	8.95±0.306	17	65	F(1,108)=8.845	0.0036		8.91±0.316	6	62	10.38±0.348	11	50	F(1,108)=9.779	0.0023		9.67±0.488	6	25	8.15±0.401	6	37	11.01±0.520	11	22	9.75±0.461	11	28	F(1,108)=0.7800	0.7800		-1.34±0.713	t(108)=-1.875	0.0635		-1.34±0.713	t(108)=-2.419	0.0172		-1.27±0.695	t(108)=-1.820	0.0715		χ2(1)=2.5241	0.1121
n = number of motoneurons
N = number of mice
before = before an acute injection of amibegron and formoterol
after = after an acute injection of amibegron and formoterol

## Sheet: Figure 5 Iontophoretic cAMP-SP
	Treatment
	before	after						Normality (Shapiro-Wilk test)
	mean±SE	mean±SE	N	n	t or W(df)	p		W before	W after	p before	p after
RMP	-73.9±0.750	-75.3±0.517	7	7	t(6)=3.857	0.0084		0.8103	0.9178	0.0517	0.4527
Vth	-45.56±1.803	-47.71±1.866	7	7	t(6)=2.636	0.0388		0.9743	0.8797	0.9276	0.225
deltaV	28.34±1.524	27.66±1.829	7	7	t(6)=0.921	0.3924		0.8498	0.866	0.1223	0.1711
Gin Ramp	0.461±0.0579	0.431±0.0496	7	7	t(6)=2.515	0.0456		0.9373	0.9641	0.6149	0.853
Gin Peak	0.330±0.0449	0.317±0.0344	7	7	t(6)=0.697	0.5117		0.9479	0.9752	0.7107	0.9331
Gin Plateau	0.479±0.0602	0.455±0.0458	7	7	t(6)=1.472	0.1915		0.9365	0.9276	0.6077	0.5307
Recruitment current	6.31±0.893	6.11±0.716	7	7	t(6)=0.571	0.5890		0.934	0.9426	0.5855	0.6625
Gain of the F-I Curve	13.14±1.505	18.49±2.454	7	7	t(6)=4.435	0.0044		0.8924	0.8764	0.2876	0.2109
mAHP 1/2 decay time	10.52±0.457	8.71±0.484	7	7	t(6)=4.378	0.0047		0.8968	0.9563	0.3119	0.7863
Maximum Firing Frequency	94.86±8.096	103.00±7.145	7	7	W(6)=25	0.0469		0.7107	0.7676	0.0048	0.0193
n = number of motoneurons
N = number of mice
before = before the iontophoretic injection of cAMP-SP
after = after the iontophoretic injection of cAMP-SP

## Sheet: Figure 6 Channelome - acute AF
	Treatment							Mouse type							Interaction											Posthoc
	Vehicle		Agonists					WT		SOD1					WT Vehicle		WT AF		SOD1 Vehicle		SOD1 AF					SOD1 Vehicle - WT Vehicle				SOD1 AF - WT AF				WT AF - WT Vehicle				SOD1 AF - SOD1 Vehicle
	mean±SE	N	mean±SE	N	F(df1,df2)	p		mean±SE	N	mean±SE	N	F(df1,df2)	p		mean±SE	N	mean±SE	N	mean±SE	N	mean±SE	N	F(df1,df2)	p		diff±SE	t(df)	p		diff±SE	t(df)	p		diff±SE	t(df)	p		diff±SE	t(df)	p
Cacna1d	1.779±0.065	12	2.185±0.080	12	F(1,20)=261.986	<0.0001		1.296±0.047	12	2.998±0.110	12	F(1,20)=15.715	0.0008		0.992±0.051	6	1.693±0.088	6	3.189±0.165	6	2.818±0.146	6	F(1,20)=40.330	<0.0001		3.214±0.235	t(20)=15.936	<0.0001		1.664±0.122	t(20)=6.955	<0.0001		1.706±0.125	t(20)=7.294	<0.0001		0.884±0.065	t(20)=-1.687	0.1071
Cacna2d3	1.102±0.055	12	0.327±0.016	12	F(1,20)=151.077	<0.0001		0.389±0.019	12	0.924±0.046	12	F(1,20)=298.375	<0.0001		0.997±0.070	6	0.152±0.011	6	1.217±0.086	6	0.702±0.049	6	F(1,20)=89.484	<0.0001		1.221±0.121	t(20)=2.002	0.0590		4.621±0.460	t(20)=15.380	<0.0001		0.152±0.015	t(20)=-18.903	<0.0001		0.577±0.057	t(20)=-5.525	<0.0001
Hcn1	1.316±0.070	12	0.277±0.015	12	F(1,20)=20.203	0.0002		0.511±0.027	12	0.715±0.038	12	F(1,20)=434.435	<0.0001		0.993±0.074	6	0.263±0.020	6	1.744±0.130	6	0.293±0.022	6	F(1,20)=9.205	0.0066		1.755±0.185	t(20)=5.324	<0.0001		1.115±0.118	t(20)=1.033	0.3139		0.264±0.028	t(20)=-12.593	<0.0001		0.168±0.018	t(20)=-16.884	<0.0001
Hcn2	1.044±0.032	12	0.706±0.022	12	F(1,20)=11.111	0.0033		0.798±0.025	12	0.924±0.029	12	F(1,20)=78.898	<0.0001		0.991±0.044	6	0.643±0.028	6	1.099±0.048	6	0.777±0.034	6	F(1,20)=0.960	0.3390		1.109±0.069	t(20)=1.664	0.1116		1.209±0.075	t(20)=3.050	0.0063		0.648±0.040	t(20)=-6.974	<0.0001		0.707±0.044	t(20)=-5.588	<0.0001
Kcna1	0.878±0.039	12	0.394±0.017	12	F(1,20)=3.758	0.0668		0.553±0.025	12	0.625±0.028	12	F(1,20)=163.529	<0.0001		0.990±0.062	6	0.309±0.019	6	0.779±0.049	6	0.501±0.031	6	F(1,20)=33.186	<0.0001		0.787±0.070	t(20)=-2.703	0.0137		1.621±0.144	t(20)=5.444	<0.0001		0.312±0.028	t(20)=-13.116	<0.0001		0.644±0.057	t(20)=-4.969	<0.0001
Kcna2	1.709±0.132	12	0.532±0.041	12	F(1,20)=29.102	<0.0001		0.710±0.055	12	1.281±0.099	12	F(1,20)=113.855	<0.0001		0.974±0.106	6	0.518±0.057	6	2.998±0.328	6	0.547±0.060	6	F(1,20)=23.987	<0.0001		3.079±0.476	t(20)=7.278	<0.0001		1.056±0.163	t(20)=0.351	0.7290		0.532±0.082	t(20)=-4.082	0.0006		0.182±0.028	t(20)=-11.008	<0.0001
Kcnab1	1.148±0.082	12	0.308±0.022	12	F(1,20)=3.644	0.0707		0.540±0.039	12	0.655±0.047	12	F(1,20)=169.816	<0.0001		0.980±0.099	6	0.298±0.030	6	1.344±0.136	6	0.319±0.032	6	F(1,20)=1.480	0.2380		1.371±0.196	t(20)=2.210	0.0389		1.072±0.153	t(20)=0.490	0.6296		0.304±0.043	t(20)=-8.354	<0.0001		0.237±0.034	t(20)=-10.075	<0.0001
Kcnb1	1.218±0.031	12	0.740±0.061	12	F(1,15)=59.437	<0.0001		0.681±0.013	12	1.325±0.112	12	F(1,15)=33.219	<0.0001		1.000±0.029	6	0.463±0.012	6	1.484±0.062	6	1.183±0.193	6	F(1,15)=9.869	0.0067		1.484±0.075	t(15)=7.772	<0.0001		2.555±0.422	t(15)=5.676	<0.0001		0.463±0.018	t(15)=-19.572	<0.0001		0.797±0.134	t(15)=-1.346	0.1982
Kcnj14	1.154±0.065	12	0.673±0.038	12	F(1,20)=0.885	0.3580		0.915±0.051	12	0.849±0.048	12	F(1,20)=46.089	<0.0001		0.997±0.079	6	0.839±0.067	6	1.336±0.106	6	0.539±0.043	6	F(1,20)=21.382	0.0002		1.340±0.151	t(20)=2.604	0.0170		0.642±0.072	t(20)=-3.935	0.0008		0.842±0.095	t(20)=-1.531	0.1415		0.404±0.045	t(20)=-8.070	<0.0001
Kcnn2	1.276±0.032	12	0.841±0.021	12	F(1,20)=17.959	0.0004		1.118±0.028	12	0.960±0.024	12	F(1,20)=135.671	<0.0001		0.994±0.036	6	1.256±0.045	6	1.638±0.059	6	0.563±0.020	6	F(1,20)=330.733	<0.0001		1.647±0.083	t(20)=9.863	<0.0001		0.448±0.023	t(20)=-15.856	<0.0001		1.264±0.064	t(20)=4.623	0.0002		0.344±0.017	t(20)=-21.096	<0.0001
Kcnn3	0.741±0.034	12	0.840±0.038	12	F(1,20)=119.117	<0.0001		1.121±0.051	12	0.555±0.025	12	F(1,20)=3.814	0.0650		0.996±0.064	6	1.261±0.081	6	0.551±0.035	6	0.560±0.036	6	F(1,20)=2.926	0.1026		0.553±0.050	t(20)=-6.508	<0.0001		0.444±0.040	t(20)=-8.927	<0.0001		1.266±0.115	t(20)=2.590	0.0175		1.016±0.092	t(20)=0.171	0.8656
Kcnq2	0.935±0.051	12	0.528±0.029	12	F(1,20)=74.469	<0.0001		0.504±0.027	12	0.980±0.053	12	F(1,20)=54.776	<0.0001		0.988±0.076	6	0.257±0.020	6	0.884±0.068	6	1.086±0.084	6	F(1,20)=101.361	<0.0001		0.895±0.098	t(20)=-1.017	0.3213		4.228±0.461	t(20)=13.221	<0.0001		0.260±0.028	t(20)=-12.352	<0.0001		1.228±0.134	t(20)=1.886	0.0739
Kcnq3	0.726±0.043	12	1.549±0.072	12	F(1,15)=3.286	0.0899		1.135±0.044	12	0.991±0.063	12	F(1,15)=102.494	<0.0001		1.000±0.036	6	1.288±0.090	6	0.527±0.059	6	1.863±0.113	6	F(1,15)=45.539	<0.0001		0.527±0.062	t(15)=-5.441	<0.0001		1.447±0.134	t(15)=3.997	0.0012		1.288±0.101	t(15)=3.225	0.0057		3.537±0.451	t(15)=9.900	<0.0001
Kcnq5	0.665±0.031	12	1.268±0.067	12	F(1,15)=77.328	<0.0001		1.250±0.029	12	0.674±0.045	12	F(1,15)=84.316	<0.0001		1.000±0.035	6	1.564±0.046	6	0.442±0.038	6	1.028±0.104	6	F(1,15)=7.941	0.0130		0.442±0.041	t(15)=-8.798	<0.0001		0.657±0.069	t(15)=-3.977	0.0012		1.564±0.072	t(15)=9.726	<0.0001		2.323±0.308	t(15)=6.350	<0.0001
Kcnt2	0.321±0.010	12	0.963±0.031	12	F(1,20)=33.002	<0.0001		0.633±0.020	12	0.488±0.016	12	F(1,20)=590.959	<0.0001		0.996±0.045	6	0.402±0.018	6	0.104±0.005	6	2.303±0.104	6	F(1,20)=1969.969	<0.0001		0.104±0.007	t(20)=-35.447	<0.0001		5.723±0.365	t(20)=27.322	<0.0001		0.404±0.026	t(20)=-14.195	<0.0001		22.226±1.419	t(20)=48.574	<0.0001
Scn1a	0.800±0.013	12	0.134±0.009	12	F(1,15)=101.862	<0.0001		0.236±0.015	12	0.456±0.007	12	F(1,15)=745.701	<0.0001		1.000±0.018	6	0.056±0.007	6	0.641±0.017	6	0.325±0.006	6	F(1,15)=285.874	<0.0001		0.641±0.020	t(15)=-13.984	<0.0001		5.839±0.740	t(15)=13.920	<0.0001		0.056±0.007	t(15)=-22.828	<0.0001		0.507±0.017	t(15)=-20.859	<0.0001
Scn8a	0.951±0.044	12	0.647±0.030	12	F(1,20)=77.125	<0.0001		1.046±0.048	12	0.589±0.027	12	F(1,20)=34.571	<0.0001		0.997±0.065	6	1.098±0.072	6	0.908±0.059	6	0.382±0.025	6	F(1,20)=54.066	<0.0001		0.911±0.084	t(20)=-1.011	0.3243		0.348±0.032	t(20)=-11.409	<0.0001		1.101±0.102	t(20)=1.042	0.3100		0.420±0.039	t(20)=-9.357	<0.0001
Tmem16f	1.070±0.061	12	0.390±0.022	12	F(1,20)=2.979	0.0997		0.693±0.040	12	0.602±0.035	12	F(1,20)=154.721	<0.0001		0.997±0.081	6	0.482±0.039	6	1.149±0.093	6	0.316±0.026	6	F(1,20)=12.041	0.0024		1.152±0.132	t(20)=1.233	0.2318		0.656±0.075	t(20)=-3.674	0.0015		0.483±0.055	t(20)=-6.342	<0.0001		0.275±0.032	t(20)=-11.249	<0.0001
Trpm5	1.325±0.062	12	0.479±0.022	12	F(1,20)=142.937	<0.0001		0.537±0.025	12	1.183±0.055	12	F(1,20)=237.593	<0.0001		0.996±0.066	6	0.290±0.019	6	1.765±0.116	6	0.792±0.052	6	F(1,20)=10.751	0.0038		1.773±0.165	t(20)=6.135	<0.0001		2.732±0.255	t(20)=10.772	<0.0001		0.291±0.027	t(20)=-13.218	<0.0001		0.449±0.042	t(20)=-8.581	<0.0001
N = number of mice
Vehicle = acute injection of vehicle
AF = acute injection of amibegron and formoterol

## Sheet: Figure 7 Chronic Electrophy 
	Treatment									Mouse type									Interaction															Posthoc
	Vehicle			AF						WT			SOD1						WT Vehicle			WT AF			SOD1 Vehicle			SOD1 AF						SOD1 Vehicle – WT Vehicle				WT AF– WT Vehicle				SOD1 AF– SOD1 Vehicle				Random offset
	mean±SE	N	n	mean±SE	N	n	F(df1,df2)	p		mean±SE	N	n	mean±SE	N	n	F(df1,df2)	p		mean±SE	N	n	mean±SE	N	n	mean±SE	N	n	mean±SE	N	n	F(df1,df2)	p		diff±SE	t(df)	p		diff±SE	t(df)	p		diff±SE	t(df)	p		χ2(df)	p
RMP	-72.0±0.688	20	80	-74.1±0.724	20	67	F(1,143)=4.554	0.0346		-72.4±0.684	11	77	'-73.7±0.727	9	70	F(1,143)=1.929	0.1670		-71.2±1.022	11	38	-73.6±0.909	11	39	-72.8±0.920	9	42	-74.7±1.127	9	28	F(1,143)=0.069	0.7928		1.65±1.38	t(143)=1.199	0.2324		-2.39±1.37	t(143)=-1.749	0.0824		-1.87±1.45	t(143)=-1.284	0.2012		χ2(1)=0,0006	0.9811
Vth	-42.8±0.60	20	79	-42.9±0.64	20	67	F(1,142)=0.022	0.8827		-42.2±0.603	11	76	-43.5±0.637	9	70	F(1,142)=2.270	0.1342		-42.5±0.875	11	38	-41.9±0.830	11	38	-43.1±0.820	9	41	-43.9±0.975	9	29	F(1,142)=0.613	0.4349		0.634±1.20	t(142)=0.529	0.5975		0.557±1.21	t(142)=0.462	0.6448		-0.817±1.27	t(142)=-0.641	0.5225		χ2(1)=0	1
deltaV	28.3±0.771	20	75	30.6±0.810	20	71	F(1,142)=4.370	0.0384		29.1±0.754	11	79	29.8±0.827	9	67	F(1,142)=0.374	0.5418		27.7±1.11	11	36	30.5±1.02	11	43	28.9±1.07	9	39	30.8±1.26	9	28	F(1,142)=0.161	0.6886		-1.134±1.54	t(142)=-0.735	0.4637		2.79±1.51	t(142)=1.849	0.0665		1.89±1.65	t(142)=1.143	0.2550		χ2(1)=0	1
Gin Ramp	0.316±0.0283	20	73	0.316±0.0284	20	68	F(1,15.08)=0.000	0.9919		0.315±0.0275	11	73	0.317±0.0291	9	68	F(1,15.08)=0.005	0.9438		0.330±0.0419	11	31	0.299±0.0356	11	42	0.302±0.0380	9	42	0.332±0.0442	9	26	F(1,15.08)=0.574	0.4603		0.0275±0.0565	t(14.9)=0.486	0.6341		-0.0308±0.0549	t(15.6)=-0.560	0.5836		0.0299±0.0583	t(14.6)=0.514	0.6152		χ2(1)=10.95	0.0009361
Gin Peak	0.263±0.0184	20	80	0.278±0.0189	20	72	F(1,15.06)=0.292	0.5940		0.269±0.0179	11	80	0.272±0.0193	9	72	F(1,15.06)=0.006	0.9371		0.267±0.0268	11	36	0.272±0.0239	11	44	0.260±0.0252	9	44	0.283±0.0292	9	28	F(1,15.06)=0.106	0.7489		0.00648±0.0368	t(14.6)=0.176	0.8627		0.00576±0.0359	t(15.5)=0.161	0.8745		0.02295±0.0386	t(14.7)=0.594	0.5612		χ2(1)=6.8223	0.009003
Gin Plateau	0.316±0.0257	20	81	0.339±0.0264	20	71	F(1,15.01)=0.413	0.5303		0.322±0.0251	11	79	0.333±0.0269	9	73	F(1,15.01)=0.077	0.7857		0.324±0.0374	11	36	0.321±0.0336	11	43	0.307±0.0351	9	45	0.358±0.0408	9	28	F(1,15.01)=0.530	0.4778		0.0166±0.0513	t(14.4)=0.324	0.7507		-0.00316±0.0503	t(15.6)=-0.063	0.9507		0.05048±0.0538	t(14.6)=0.938	0.3637		χ2(1)=6.4012	0.0114
Recruitment current	5.18±0.571	20	76	6.34±0.581	20	73	F(1,14.42)=2.042	0.1743		5.54±0.557	11	79	5.98±0.595	9	70	F(1,14.42)=0.288	0.5994		5.11±0.833	11	35	5.98±0.739	11	44	5.26±0.781	9	41	6.71±0.897	9	29	F(1,14.42)=0.124	0.7293		-0.150±1.14	t(14.2)=-0.131	0.8973		0.877±1.11	t(14.8)=0.787	0.4435		1.452±1.19	t(14.1)=1.221	0.2423		χ2(1)=3.0446	0.08101
Gain of the F-I Curve	16.2±1.02	20	74	15.6±1.03	20	69	F(1,13.33)=0.151	0.7035		15.3±1.00	11	74	16.5±1.05	9	69	F(1,13.33)=0.627	0.4422		15.1±1.52	11	33	15.5±1.31	11	41	17.2±1.37	9	41	15.7±1.59	9	28	F(1,13.33)=0.379	0.5484		-2.045±2.05	t(12.6)=-0.999	0.3365		0.33±2.01	t(13.7)=0.164	0.8719		-1.46±2.10	t(13.0)=-0.695	0.4996		χ2(1)=0.8415	0.359
n = number of motoneurons
N = number of mice
Vehicle = chronic injection of vehicle
AF = chronic injection of amibegron and formoterol

## Sheet: Figure 8 Chronic DREADD Gs
	SOD1 Gs-			SOD1 Gs+
	mean±SE	N	n	mean±SE	N	n	χ2(df)	p
Adrb1	1.000±0.067	4	100	0.615±0.053	3	108	χ2(1)=20.051	<0.0001
Drd5	1.000±0.065	3	90	0.930±0.070	3	110	χ2(1)=0.522	0.4699
n = number of motoneurons
N = number of mice
SOD1 Gs- = data from motoneurons not expressing the DREADD Gs in SOD1 mice
SOD1 Gs+ = data from motoneurons expressing the DREADD Gs in SOD1 mice

## Sheet: Figure 8 Chronic AF GPCR
	SOD1 Vehicle			SOD1 AF
	mean±SE	N	n	mean±SE	N	n	F(df1,df2)	p
Adrb1	0.993±0.106	3	131	0.676±0,074	3	113	F(1,238)=6.375	0.0122
Adrb2/3	0.995±0.107	3	137	0.726±0.0784	3	128	F(1,259)=4.290	0.0393
Drd5	0.993±0.106	3	110	0.653±0.0732	3	83	F(1,187)=7.324	0.0074
n = number of motoneurons
N = number of mice
Vehicle = chronic injection of vehicle
AF = chronic injection of amibegron and formoterol

[truncated: 3 more sheets: Figure 8 Chronic AF misfSOD1, Supp Figure 1 H89, Supp Figure 2 Electrophy]
